# Supplementary material for: Moderating role of age in the relationship between ingroup range and intention to help during the COVID-19 pandemic
Source: PLoS One. 2025 Jan 24;20(1):e0316316. doi: 10.1371/journal.pone.0316316 (PMC11759371; doi:10.1371/journal.pone.0316316)
Supplement: S1 Dataset — (XLSX) [file pone.0316316.s001.xlsx]

## Sheet: Data
ir_1	ir_2	ir_3	ir_4	ir_5	ir_6	ir_7	ir_8	ir_9	ir_10	ir_11	ir_12	ir_13	ir_14	IR	ith_1	ith_2	ith_3	ith_4	ith_5	ith_6	ith_7	ith_8	ith_9	ith_10	ith_11	ith_12	ith_13	ith_14	ITH	sex	age	edu	sses	income	society	gov	media	cv_1	cv_2	cv_3	cv_4	cv_5	cv_6	cv_7	cv_8	cv_9	cv_10	cv_11	cv_12
0	0	0	0	0	0	0	0	0	1	0	0	0	0	0.9286	1	1	1	1	1	1	1	1	1	1	1	1	1	1	14	1	26	6	5	7	3	7	6	3	2	2	3	2	4	5	5	2	6	2	2
0	0	1	1	1	1	1	1	1	1	1	1	1	1	0.1429	1	0	0	0	0	0	0	0	0	0	0	0	0	0	1	0	25	6	6	8	0	0	0	1	4	2	4	2	4	4	6	6	3	3	5
0	0	0	0	0	0	0	0	0	0	0	0	0	1	0.9286	1	1	1	1	1	1	1	1	1	1	1	1	1	0	13	1	21	4	5	1	3	4	6	2	4	4	4	3	3	4	6	4	6	4	4
0	0	0	0	0	0	0	1	0	0	0	0	0	0	0.9286	1	1	0	0	1	0	0	0	0	0	0	0	0	0	3	1	22	4	10	7	7	9	8	1	6	3	1	2	2	1	1	1	6	1	1
0	0	0	0	0	0	0	0	0	0	1	1	1	0	0.7858	1	1	1	0	1	1	0	0	0	0	0	0	0	0	5	1	19	4	4	5	2	5	3	3	4	4	3	3	4	4	4	5	5	4	6
0	0	0	0	0	0	0	0	0	1	1	0	0	1	0.7858	1	1	0	1	0	0	0	0	0	0	0	0	0	0	3	1	19	4	7	6	2	9	6	2	4	3	3	2	3	5	6	5	6	5	5
0	0	0	0	0	0	1	0	1	1	1	1	1	1	0.5	1	1	0	0	0	0	0	0	0	0	0	0	0	0	2	1	19	4	5	0	4	7	6	3	4	3	4	2	4	2	3	2	5	3	4
0	0	0	0	0	0	0	0	0	0	0	0	0	1	0.9286	1	1	0	0	1	0	0	0	0	1	0	1	0	0	5	1	19	4	5	0	7	8	8	4	4	2	4	1	6	4	6	3	6	3	6
0	0	1	0	1	0	1	0	0	0	0	0	0	0	0.7858	1	1	0	1	0	1	0	1	1	1	1	1	1	1	11	1	20	4	8	10	0	0	0	3	3	3	3	3	4	3	5	6	6	6	2
0	0	0	1	0	0	1	0	0	0	0	0	0	0	0.8572	1	1	1	0	1	0	0	0	0	0	0	1	0	0	5	1	20	4	4	6	1	5	5	4	5	4	5	4	5	4	2	2	5	4	6
0	0	0	0	0	0	0	0	1	1	0	0	0	0	0.8572	1	1	1	1	1	1	0	0	0	0	0	1	0	0	7	1	20	4	4	4	2	8	8	2	3	3	4	2	5	3	6	4	6	6	6
0	0	0	0	1	0	0	1	1	1	1	1	1	1	0.4286	1	1	1	1	1	0	0	0	0	0	0	0	0	0	5	1	20	4	3	6	2	9	2	2	5	4	5	1	6	4	5	6	4	6	5
0	0	0	0	0	0	0	1	1	1	1	0	0	1	0.6429	1	1	1	1	1	1	0	0	0	0	0	0	0	0	6	2	20	4	8	0	3	8	3	5	4	4	5	3	4	4	4	6	6	5	6
0	0	0	0	0	0	0	0	1	1	1	0	0	0	0.7858	1	1	1	0	1	0	0	0	0	0	0	0	0	0	4	1	20	4	5	4	3	5	4	2	4	4	3	2	3	4	2	3	6	6	6
0	0	0	0	0	0	0	0	1	1	0	0	0	0	0.8572	1	1	1	1	1	0	0	0	0	0	0	0	0	0	5	1	20	4	7	8	3	7	7	2	4	3	4	2	5	3	5	5	5	5	5
0	0	0	1	1	0	1	1	1	1	1	1	1	1	0.2858	1	0	0	0	0	0	0	0	0	0	0	0	0	0	1	1	20	4	5	10	3	9	7	2	3	3	3	1	4	1	6	6	6	5	6
0	0	0	0	0	0	0	0	1	0	0	0	0	0	0.9286	1	1	0	0	1	0	0	0	0	1	0	0	0	0	4	1	20	4	7	10	3	8	8	4	4	3	4	3	4	3	4	5	5	5	5
0	0	0	0	0	1	1	1	1	1	1	1	1	1	0.3572	1	1	0	0	0	0	0	0	0	0	0	0	0	0	2	1	20	4	4	0	4	4	3	5	6	4	4	3	5	4	4	5	6	6	4
0	0	1	1	0	1	1	0	1	1	1	1	1	1	0.2858	1	0	0	0	0	0	0	0	0	0	0	0	0	0	1	1	20	4	6	6	4	2	5	4	5	3	4	4	6	3	2	6	5	5	3
0	0	0	0	0	0	0	0	1	1	1	0	1	1	0.6429	1	1	1	1	1	1	1	1	1	1	1	1	1	1	14	1	20	4	8	10	5	9	9	2	3	1	2	2	6	1	1	2	5	3	1
0	0	0	0	0	0	0	1	1	1	1	0	1	1	0.5715	1	1	0	0	0	0	0	0	0	0	0	0	0	0	2	1	20	4	5	5	6	6	5	2	6	3	4	3	5	3	2	3	6	5	5
0	0	0	0	0	0	0	0	1	1	0	0	1	0	0.7858	1	1	1	1	1	1	0	0	0	0	0	0	0	0	6	1	20	4	5	7	6	7	5	1	3	2	3	2	2	3	6	4	6	4	6
0	0	0	0	0	0	0	0	1	0	0	0	0	0	0.9286	1	1	0	0	1	0	0	0	0	0	0	0	0	0	3	1	20	4	6	6	7	7	5	4	4	3	5	2	5	4	6	5	5	5	4
0	0	0	0	0	0	0	0	0	1	0	0	0	0	0.9286	1	1	1	1	1	1	1	1	1	1	1	1	1	1	14	1	20	4	8	10	7	3	3	1	2	2	3	1	3	3	5	6	6	4	1
0	0	0	0	0	0	1	1	1	1	1	1	1	1	0.4286	1	1	0	0	0	0	0	0	0	1	0	0	0	0	3	1	21	4	7	10	2	9	5	2	2	2	2	2	4	4	3	4	5	5	4
0	0	0	0	0	0	1	0	1	1	1	0	1	1	0.5715	1	1	1	1	0	0	0	1	0	0	0	0	0	0	5	1	21	4	5	4	3	4	4	4	6	4	6	4	6	6	5	4	5	6	6
0	0	0	0	1	0	1	1	1	1	1	1	1	1	0.3572	1	1	1	1	1	1	1	0	0	1	1	1	0	0	10	1	21	4	4	0	4	5	8	1	2	3	1	1	3	2	6	6	6	5	5
0	0	0	0	0	0	0	0	1	1	1	0	0	1	0.7143	1	1	1	0	0	0	0	0	0	0	0	0	0	0	3	1	21	6	4	5	4	4	3	4	4	4	4	4	4	5	4	5	5	5	5
0	0	1	1	0	1	1	1	1	1	1	1	1	1	0.2143	1	1	0	0	1	0	0	0	0	0	0	0	0	0	3	1	21	6	7	5	4	0	2	2	3	3	2	2	2	4	4	6	6	5	3
0	0	0	0	0	0	0	1	1	1	1	0	1	0	0.6429	1	1	0	1	0	0	0	0	0	1	1	1	0	1	7	1	21	4	5	2	5	4	5	5	4	3	4	2	5	4	6	6	6	6	6
0	0	0	1	0	0	1	0	1	0	0	0	0	1	0.7143	1	1	0	0	0	1	0	0	0	0	0	0	0	0	3	1	21	4	6	5	5	4	3	2	3	3	3	3	4	3	2	4	4	5	3
0	0	0	0	0	0	0	1	1	1	1	1	1	1	0.5	1	0	0	1	1	0	0	0	0	0	0	0	0	0	3	1	21	4	6	8	5	7	7	4	4	2	4	2	4	5	6	6	6	6	5
0	0	0	0	0	0	0	1	1	1	0	0	1	0	0.7143	1	1	1	1	1	1	0	0	0	0	0	0	0	0	6	2	21	4	7	9	5	6	4	2	2	1	3	2	4	2	3	4	6	4	3
0	0	0	0	0	0	0	0	1	1	0	0	1	1	0.7143	1	1	1	1	1	1	1	1	0	0	0	0	0	0	8	1	21	4	6	0	6	4	4	3	6	3	6	3	6	6	3	4	5	5	3
0	0	0	1	0	1	1	1	1	1	1	1	1	1	0.2858	1	1	0	0	0	0	0	0	0	0	0	1	1	0	4	1	21	4	6	9	6	5	5	4	5	4	3	4	4	4	2	2	3	3	2
0	0	0	0	0	0	0	0	1	1	0	0	1	0	0.7858	1	1	1	0	0	0	0	0	0	0	0	0	0	0	3	1	21	5	6	9	7	7	7	2	3	3	4	2	5	4	1	2	5	4	3
0	0	0	0	0	1	1	1	1	1	1	1	1	1	0.3572	1	1	1	0	0	0	0	0	0	0	0	0	0	0	3	2	21	4	9	10	7	7	8	1	2	2	3	2	2	3	2	3	5	2	2
0	0	0	1	0	1	1	0	1	1	1	0	1	1	0.4286	1	1	0	0	1	0	0	0	0	0	0	0	0	0	3	1	22	4	4	6	1	4	3	2	2	3	2	2	3	5	2	4	5	4	6
0	0	1	1	0	1	1	0	1	1	1	0	1	1	0.3572	1	1	0	0	1	0	0	0	0	0	0	0	0	0	3	1	22	4	6	7	2	5	3	4	4	3	3	3	4	2	5	6	5	4	2
0	0	1	1	1	1	1	1	1	1	1	1	1	1	0.1429	1	0	0	0	0	0	0	0	0	0	0	0	0	0	1	1	22	4	5	0	3	8	8	5	5	4	5	2	5	2	6	3	3	5	4
0	0	0	0	0	0	0	1	1	1	1	0	1	1	0.5715	1	1	0	0	1	0	0	0	0	0	0	0	0	0	3	2	22	4	3	3	3	3	3	5	5	4	5	4	5	5	3	5	5	5	5
0	0	0	0	0	0	0	0	1	0	0	1	1	1	0.7143	1	1	0	0	1	0	0	0	0	0	0	0	0	0	3	1	22	4	5	3	3	7	4	3	3	3	3	2	3	3	4	5	5	5	5
0	0	0	0	0	0	0	0	1	1	0	0	1	1	0.7143	1	1	1	0	1	0	0	0	0	1	0	1	0	0	6	1	22	4	8	0	4	10	6	2	4	4	3	3	5	4	5	4	6	2	6
0	0	0	1	0	1	1	0	1	1	0	0	1	0	0.5715	1	1	1	0	0	0	0	1	0	0	0	1	0	0	5	1	22	4	4	1	4	8	5	4	5	4	5	3	4	3	3	3	5	3	4
0	0	0	0	0	0	1	0	1	1	1	1	1	1	0.5	1	1	0	0	0	0	0	0	0	0	0	0	0	0	2	1	22	4	4	2	4	8	8	4	3	3	3	2	3	4	6	3	4	4	5
0	0	0	0	0	1	1	0	0	0	0	0	0	0	0.8572	1	1	1	0	0	0	0	0	0	0	0	0	0	0	3	1	22	4	5	2	4	5	5	3	3	2	3	2	3	4	3	2	4	4	4
0	0	0	1	0	0	1	0	1	1	1	1	1	1	0.4286	1	1	1	0	0	0	0	0	0	0	0	0	0	0	3	1	22	4	6	6	4	6	3	4	3	3	4	3	5	5	6	5	5	6	6
0	0	0	0	0	0	0	0	0	0	0	0	1	1	0.8572	1	1	1	1	1	0	0	0	0	0	0	0	0	0	5	1	22	4	5	7	4	3	2	4	5	4	4	4	5	5	4	5	5	5	5
0	0	0	0	0	0	1	0	1	1	0	1	1	1	0.5715	1	1	1	1	1	0	0	0	0	0	0	0	0	0	5	1	22	4	4	0	5	9	9	4	3	4	4	3	5	5	6	2	6	4	6
0	0	0	0	0	0	0	0	0	1	0	0	0	0	0.9286	0	0	0	0	0	0	0	0	1	0	0	0	0	0	1	1	22	4	6	0	5	7	6	2	4	2	3	3	6	3	2	3	5	2	3
0	0	0	0	0	0	0	1	0	0	0	0	0	1	0.8572	1	1	0	0	1	0	0	0	0	1	1	0	0	0	5	1	22	4	4	6	5	6	6	2	3	3	5	2	5	3	2	2	6	3	3
0	0	0	0	1	0	1	0	0	0	0	0	0	0	0.8572	1	1	0	1	0	0	0	0	0	0	0	0	0	0	3	1	22	4	7	0	6	9	7	2	4	3	3	3	5	4	5	2	5	5	4
0	0	0	0	0	0	1	1	1	1	1	0	0	1	0.5715	1	1	1	1	0	0	0	0	0	1	0	0	0	0	5	1	22	6	5	0	7	3	3	2	3	3	3	3	5	2	1	2	4	3	5
0	0	0	0	0	0	0	1	1	1	0	0	1	1	0.6429	1	0	0	0	0	0	0	0	1	1	0	0	0	0	3	2	22	4	6	0	9	10	3	1	3	2	6	1	6	5	3	6	4	5	6
0	0	0	0	0	0	1	1	1	1	1	1	1	1	0.4286	1	1	1	1	1	1	0	0	0	0	0	0	0	0	6	2	22	4	7	0	9	7	7	2	4	1	3	2	4	3	5	5	4	5	5
0	0	0	0	0	0	0	0	0	1	0	0	0	0	0.9286	1	1	1	1	1	0	0	0	0	0	0	0	0	0	5	1	23	4	5	6	0	3	3	3	5	5	3	2	5	3	6	5	5	4	2
0	0	0	0	0	0	0	0	1	1	1	0	1	0	0.7143	1	1	0	0	0	0	0	0	0	0	0	0	0	0	2	1	23	4	4	5	1	1	1	4	5	5	6	5	6	5	3	5	6	6	6
0	0	1	1	0	1	1	1	1	1	1	1	1	1	0.2143	1	1	0	1	1	0	0	0	0	0	0	0	0	0	4	1	23	4	3	8	1	8	4	3	5	4	5	3	5	3	5	6	6	4	2
0	0	1	0	0	0	0	0	1	1	0	0	0	0	0.7858	1	1	0	0	1	1	0	0	0	0	1	0	1	0	4	1	23	6	4	4	2	3	3	2	5	3	4	2	5	6	6	3	4	5	5
0	0	0	0	0	0	0	0	1	1	1	1	1	1	0.5715	1	1	0	0	0	0	0	0	0	0	0	0	0	0	2	1	23	6	4	7	2	8	6	2	4	3	6	3	6	2	5	6	6	4	5
0	0	0	0	0	0	1	0	1	0	1	1	1	1	0.5715	1	0	0	0	1	0	0	0	0	0	0	0	0	0	2	1	23	4	6	7	3	3	2	4	5	5	5	5	5	3	6	6	5	5	5
0	0	0	0	0	0	0	0	1	1	0	0	1	1	0.7143	1	1	1	1	1	0	0	0	0	0	0	0	0	0	5	1	23	4	6	0	4	9	6	2	3	3	5	3	5	5	5	5	6	6	5
0	0	0	1	0	1	1	1	1	1	1	1	1	1	0.2858	1	1	1	0	0	0	0	0	0	0	0	0	0	0	3	1	23	4	7	4	4	7	6	3	4	4	5	2	3	4	6	5	5	5	6
0	0	0	0	0	0	0	0	0	1	0	0	0	0	0.9286	1	1	0	1	0	0	0	0	0	0	0	0	0	0	3	1	23	4	3	0	5	9	7	4	4	3	4	2	4	4	5	5	6	5	2
0	0	0	1	0	0	0	1	1	1	1	1	1	1	0.4286	1	1	1	1	1	1	1	0	1	1	1	1	1	1	13	2	23	4	5	0	5	8	8	5	5	3	4	3	6	4	2	1	5	5	3
0	0	0	0	0	0	1	1	1	1	1	1	1	1	0.4286	1	1	0	0	0	0	0	0	1	1	0	0	0	0	4	1	23	4	7	0	5	9	9	5	6	6	6	6	6	6	2	6	5	5	4
0	0	0	0	0	0	0	0	0	1	0	0	0	1	0.8572	1	1	0	0	0	0	0	0	0	0	0	0	0	0	2	1	23	6	5	3	5	8	6	2	3	3	5	3	5	5	4	4	4	4	6
0	0	0	0	0	0	0	1	1	1	1	0	1	1	0.5715	1	1	1	1	1	0	0	0	0	0	0	0	0	0	5	1	23	4	3	4	5	5	4	4	3	4	4	4	4	5	4	4	5	5	5
0	0	0	0	0	0	1	0	0	0	0	0	1	1	0.7858	1	1	1	1	1	0	0	0	0	0	0	0	0	0	5	1	23	4	6	0	6	7	7	4	5	4	4	3	5	3	3	5	6	3	4
0	0	0	0	0	0	1	0	1	1	1	0	1	0	0.6429	1	1	1	0	1	0	0	0	0	0	0	0	0	0	4	1	23	4	6	3	6	10	6	5	5	4	5	5	5	4	6	4	6	6	6
0	0	0	0	0	0	0	0	0	0	0	0	1	1	0.8572	1	1	0	0	0	0	0	0	0	0	0	0	0	0	2	1	23	4	5	7	6	6	4	4	4	4	4	4	4	4	4	5	5	5	5
0	0	0	0	0	0	0	0	1	1	0	0	1	1	0.7143	1	1	1	1	0	0	0	0	0	0	0	0	0	0	4	1	23	4	8	9	6	7	2	5	5	5	5	2	6	2	6	4	6	5	2
0	0	0	0	0	0	1	0	1	1	1	0	1	1	0.5715	1	1	1	0	0	0	0	0	0	0	0	1	0	0	4	1	23	6	8	10	6	8	8	3	3	3	3	2	5	2	3	4	5	3	5
0	0	0	0	0	0	0	0	0	0	0	1	0	0	0.9286	1	0	0	1	0	0	0	0	0	1	0	0	0	0	3	1	23	6	7	0	7	3	3	3	3	4	2	3	1	4	2	5	4	3	5
0	0	0	0	0	0	0	0	1	1	1	0	1	1	0.6429	1	1	1	1	1	1	1	1	0	0	0	1	0	0	9	1	23	6	7	5	7	8	6	2	3	2	2	2	3	4	2	4	5	3	4
0	0	0	0	0	0	0	1	0	0	0	0	0	0	0.9286	1	1	1	0	0	0	0	0	0	0	0	0	0	0	3	1	23	6	4	7	7	10	9	4	4	5	5	3	3	4	2	2	4	2	2
0	0	0	0	0	0	1	1	1	1	1	1	1	1	0.4286	1	1	1	0	1	0	0	0	0	0	0	0	0	0	4	1	23	4	6	9	7	9	9	4	5	2	3	2	2	1	6	2	6	4	1
0	0	0	0	0	0	1	1	1	1	1	1	1	1	0.4286	1	1	1	1	1	0	0	0	0	0	0	0	0	0	5	1	24	6	5	4	2	8	9	5	5	3	5	2	6	5	3	5	6	5	5
0	0	0	0	0	0	1	0	1	1	1	1	1	1	0.5	1	1	0	0	0	0	0	1	0	0	0	0	0	0	3	1	24	6	6	4	2	3	2	4	3	3	3	2	3	6	6	6	6	6	6
0	0	0	0	0	1	1	1	1	1	1	1	1	1	0.3572	1	1	1	1	1	0	0	0	0	1	0	0	0	0	6	1	24	6	7	5	2	3	5	2	3	2	4	2	5	3	4	3	5	4	5
0	0	0	0	0	0	0	0	1	1	0	1	1	1	0.6429	1	1	1	0	1	0	0	0	0	0	0	0	0	0	4	1	24	6	4	6	2	7	7	2	5	3	6	3	5	6	3	4	6	4	6
0	0	0	0	1	1	1	0	0	0	0	0	1	0	0.7143	1	1	0	0	0	0	0	0	0	0	0	0	0	1	3	1	24	6	6	7	3	5	3	6	6	5	6	5	6	4	2	6	5	4	6
0	0	0	0	0	0	0	0	1	1	0	0	0	0	0.8572	1	1	1	1	1	1	1	1	1	1	1	1	1	1	14	1	24	6	6	0	4	7	5	1	4	2	2	2	3	5	4	5	4	4	5
0	0	0	0	0	0	0	0	0	1	1	0	1	1	0.7143	1	1	0	0	0	1	1	0	1	0	0	1	0	0	6	1	24	6	8	3	4	4	4	6	5	4	4	2	5	4	2	2	6	2	3
0	0	0	0	0	0	1	1	0	1	0	1	1	0	0.6429	1	1	1	0	0	0	0	0	0	0	0	0	0	1	4	2	24	6	6	8	4	8	7	2	2	3	4	1	4	4	2	4	6	4	3
0	0	0	0	0	0	1	1	1	1	1	1	1	1	0.4286	1	1	0	0	0	0	0	0	0	0	0	0	0	0	2	1	24	6	7	0	5	5	6	2	3	2	3	2	4	6	5	6	6	6	6
0	0	1	1	0	1	1	1	1	1	1	1	1	1	0.2143	1	0	0	0	1	0	0	0	0	0	0	0	0	0	2	1	24	5	4	3	5	4	6	2	3	3	1	4	2	3	1	3	3	5	2
0	0	0	0	0	0	0	0	1	0	0	0	0	0	0.9286	1	1	0	0	0	0	0	0	0	0	0	0	0	0	2	2	24	6	4	3	5	5	6	2	4	3	5	3	4	4	4	4	5	5	5
0	0	0	0	0	0	1	1	1	1	0	1	1	1	0.5	1	1	0	1	1	0	0	0	0	0	1	0	0	0	5	1	24	6	3	7	5	9	3	4	5	4	4	4	6	6	6	6	6	6	6
0	0	0	0	0	0	0	1	1	1	0	1	1	0	0.6429	1	1	1	1	1	1	1	1	1	1	1	0	0	0	11	2	24	6	7	10	5	5	5	2	4	4	3	2	5	4	5	5	5	6	5
0	0	0	0	0	0	1	1	1	1	1	0	1	1	0.5	1	0	0	0	0	0	0	0	0	0	0	0	0	0	1	1	24	6	6	2	6	7	6	3	3	3	4	3	5	4	4	5	5	4	4
0	0	0	0	0	0	0	0	1	1	0	0	0	0	0.8572	1	1	1	1	1	0	0	0	0	0	0	0	0	0	5	1	24	6	6	2	6	6	5	5	5	5	4	4	5	5	5	5	6	5	5
0	0	0	0	0	0	0	0	1	1	0	1	1	1	0.6429	1	1	1	1	1	1	1	1	0	0	1	1	0	0	10	1	24	4	7	6	6	9	7	4	3	3	5	2	5	5	4	3	5	4	6
0	0	0	0	0	0	0	0	1	0	1	0	1	1	0.7143	1	1	0	0	1	0	0	0	0	0	0	0	0	0	3	1	24	4	5	2	7	9	8	3	2	2	4	2	4	5	2	6	5	3	6
0	0	0	0	0	0	0	0	1	1	0	0	0	0	0.8572	1	1	1	1	0	0	0	0	0	0	0	0	0	0	4	1	24	4	5	8	7	9	9	2	4	3	4	3	6	4	1	3	4	5	5
0	0	0	1	0	0	1	0	1	0	0	0	0	0	0.7858	1	1	1	0	0	0	0	0	0	0	0	0	0	0	3	1	24	6	6	10	7	6	7	4	5	4	3	4	5	4	5	6	6	6	5
0	0	0	0	0	1	1	1	1	1	1	1	1	1	0.3572	1	1	0	0	1	0	0	0	0	0	0	0	0	0	3	1	24	6	4	0	8	9	9	2	4	3	4	2	5	4	6	4	4	4	3
0	0	0	0	0	0	0	0	0	0	0	1	0	0	0.9286	1	1	1	0	0	0	0	0	0	0	0	0	0	0	3	2	25	4	7	10	0	10	10	1	2	1	2	1	2	6	6	1	1	6	6
0	0	1	0	1	0	1	0	1	1	0	0	0	1	0.5715	1	1	0	0	0	0	0	0	0	0	0	0	0	0	2	1	25	6	8	0	2	10	4	3	5	4	6	4	5	3	3	2	6	4	4
0	0	1	1	1	1	1	1	1	1	1	1	1	1	0.1429	1	0	0	0	0	0	0	0	0	0	0	0	0	0	1	1	25	6	8	2	2	2	1	4	2	3	4	2	4	2	3	4	4	5	5
0	0	0	0	0	0	0	0	1	0	0	0	0	0	0.9286	1	0	0	0	0	0	0	0	0	0	0	0	0	0	1	2	25	6	6	4	2	5	6	4	2	4	2	4	3	3	4	2	4	4	4
0	0	0	0	0	0	0	0	1	1	0	0	1	1	0.7143	1	1	0	0	0	0	0	0	0	0	0	0	0	0	2	1	25	6	4	0	3	5	1	4	3	3	5	2	5	4	6	3	3	2	6
0	0	1	0	0	1	1	1	1	1	1	1	1	1	0.2858	1	1	0	0	0	0	0	0	0	0	0	0	0	0	2	1	25	6	6	0	3	8	6	4	6	3	4	2	3	3	2	6	6	4	6
0	0	0	0	0	0	0	0	1	1	1	0	1	1	0.6429	1	1	1	1	1	0	0	0	0	0	0	0	0	0	5	2	25	4	7	2	3	8	6	3	5	4	4	2	4	2	6	5	4	4	2
0	0	0	0	0	0	0	0	0	0	0	0	0	1	0.9286	1	1	1	1	1	1	1	1	1	1	1	1	1	1	14	2	25	7	2	1	4	9	4	6	2	4	6	5	5	4	4	5	6	6	3
0	0	1	1	0	1	1	1	1	1	1	1	1	1	0.2143	1	0	0	0	0	0	0	0	0	0	0	0	0	0	1	1	25	5	5	3	4	2	6	2	2	3	1	2	4	5	2	6	3	2	1
0	0	1	1	0	0	1	1	1	1	1	1	1	1	0.2858	1	1	0	0	0	0	0	0	0	0	0	0	0	0	2	2	25	6	3	4	4	6	6	2	2	3	3	2	3	6	4	5	5	4	6
0	0	0	1	1	0	1	1	1	1	1	1	1	1	0.2858	1	1	0	0	0	0	0	0	0	0	0	0	0	0	2	1	25	6	7	10	4	8	8	2	5	4	5	5	5	3	6	5	6	3	3
0	0	0	0	0	0	0	0	0	0	0	0	1	0	0.9286	1	1	1	1	1	1	1	1	1	1	1	1	1	1	14	1	25	5	6	0	5	6	6	4	5	5	4	2	5	4	2	6	6	4	6
0	0	0	0	0	1	1	1	1	1	1	1	1	1	0.3572	1	1	1	1	1	0	0	0	0	0	0	0	0	0	5	1	25	6	5	3	5	5	5	5	6	4	4	4	6	5	6	6	6	6	6
0	0	0	0	0	0	1	0	1	0	0	0	0	1	0.7858	1	1	1	0	0	0	0	0	0	0	0	0	0	0	3	1	25	6	7	3	5	6	4	4	5	5	5	4	5	5	5	5	6	5	5
0	0	0	0	0	0	1	0	1	1	1	1	1	1	0.5	1	1	1	1	1	0	0	0	0	0	0	0	0	0	5	1	25	6	5	8	5	7	7	3	3	3	4	4	3	5	4	3	4	5	4
0	0	0	0	0	0	0	0	0	1	0	0	0	0	0.9286	1	1	1	1	1	1	1	1	1	1	1	1	1	1	14	1	25	6	7	10	5	6	6	1	2	1	2	1	2	1	2	6	1	2	2
0	0	0	0	0	0	0	1	1	1	1	0	0	1	0.6429	1	1	1	0	0	0	0	0	0	0	0	0	0	0	3	2	25	6	9	10	5	5	3	2	3	1	3	2	3	4	4	5	4	4	4
0	0	0	0	0	0	0	0	1	1	0	0	0	0	0.8572	1	1	0	1	1	0	0	0	0	0	0	0	0	0	4	2	25	6	7	6	6	5	5	4	5	4	5	2	5	5	5	5	6	4	5
0	0	0	0	0	0	0	0	0	0	0	0	0	1	0.9286	1	1	1	1	1	1	1	1	1	1	1	1	1	1	14	1	25	7	8	8	6	7	7	3	3	3	2	3	2	3	2	3	5	5	3
0	0	0	1	1	1	1	1	1	1	1	1	1	1	0.2143	1	1	1	0	1	0	0	0	0	0	0	0	0	0	4	2	25	6	3	1	7	1	5	1	3	3	1	2	1	1	5	6	6	2	6
0	0	0	0	0	0	0	0	1	1	0	0	0	0	0.8572	1	1	0	1	0	0	0	0	0	0	0	0	0	0	3	2	25	6	4	4	7	2	5	4	6	4	3	3	2	5	2	3	6	4	5
0	0	0	0	0	0	0	0	0	0	0	0	1	0	0.9286	1	1	1	0	0	0	0	0	0	0	0	0	0	0	3	1	25	6	7	7	8	8	8	2	4	4	4	3	4	4	4	5	5	3	6
0	0	0	0	0	0	0	0	0	0	0	0	0	1	0.9286	1	1	1	1	1	1	1	1	1	1	1	1	1	1	14	1	25	6	8	9	8	10	4	4	4	3	3	2	3	5	4	6	6	2	3
0	0	0	0	0	0	0	0	1	1	1	1	1	1	0.5715	1	1	1	0	1	0	0	0	0	0	0	0	0	0	4	1	25	6	5	7	9	10	1	1	6	5	5	2	6	5	2	2	2	2	2
0	0	0	0	0	1	1	0	1	1	1	1	1	1	0.4286	1	1	1	1	1	1	1	1	1	1	1	0	0	0	11	1	26	5	6	10	0	2	1	2	2	2	2	2	4	2	1	5	4	3	3
0	0	0	1	0	0	1	0	0	0	0	0	1	0	0.7858	1	1	0	0	0	0	0	1	1	1	1	0	0	0	6	1	26	6	6	2	1	6	5	6	4	3	3	3	4	6	6	6	6	5	6
0	0	0	0	0	0	1	0	1	1	1	0	1	1	0.5715	1	1	0	0	1	1	0	0	0	0	0	1	0	0	5	1	26	6	6	4	1	2	1	5	5	4	5	4	5	4	6	6	6	6	6
0	0	0	1	1	0	1	0	0	1	0	1	1	0	0.5715	1	0	0	0	0	1	0	0	0	1	0	1	0	0	4	1	26	6	4	5	3	6	3	1	3	3	4	2	3	4	6	4	6	6	6
0	0	0	0	0	0	0	0	0	1	0	0	0	1	0.8572	1	1	1	1	1	1	1	0	0	0	0	1	0	0	8	1	26	6	8	9	3	2	1	1	1	4	1	1	2	4	6	6	6	4	1
0	0	0	0	0	0	0	1	1	0	0	0	1	1	0.7143	1	1	0	0	0	0	0	0	0	0	0	0	0	0	2	1	26	6	4	6	4	3	3	2	2	2	3	3	3	3	5	5	5	5	3
0	0	0	0	0	0	0	1	1	1	1	1	1	1	0.5	1	1	1	1	0	0	0	0	0	0	0	0	0	0	4	1	26	6	4	4	5	8	7	4	4	5	5	5	3	5	4	5	4	3	6
0	0	0	0	0	0	0	0	1	1	0	0	1	1	0.7143	1	1	1	1	1	0	0	0	0	0	0	0	0	0	5	2	26	5	4	5	5	8	7	4	4	4	4	3	4	5	5	6	6	4	5
0	0	0	0	0	0	0	1	1	1	0	0	0	0	0.7858	1	1	0	0	1	0	0	0	0	0	0	0	0	0	3	2	26	6	4	10	5	6	5	4	4	5	4	3	3	3	5	6	5	5	4
0	0	0	0	0	0	0	1	1	1	1	1	1	1	0.5	1	1	1	0	0	0	0	0	0	0	0	0	0	0	3	2	26	6	4	0	6	6	6	3	3	2	5	3	4	1	6	3	5	4	6
0	0	0	0	0	0	0	0	1	0	0	0	0	1	0.8572	1	1	0	0	1	0	0	0	0	0	0	0	0	0	3	1	26	6	4	5	6	4	4	5	3	4	5	4	5	3	5	5	6	3	5
0	0	0	0	0	0	0	0	1	1	1	0	1	0	0.7143	1	1	1	1	1	0	0	0	0	0	0	0	0	0	5	1	26	7	7	5	6	7	6	2	2	2	2	2	5	4	2	6	5	4	6
0	0	0	0	0	0	1	0	1	1	1	0	1	0	0.6429	1	1	0	1	0	0	0	0	0	0	0	0	0	0	3	1	26	6	8	8	6	9	8	2	3	3	3	2	5	2	2	2	4	4	3
0	0	0	0	0	0	0	0	1	1	0	0	1	0	0.7858	1	1	1	1	1	1	1	1	0	0	0	0	0	1	9	1	26	6	6	5	7	9	8	2	3	2	3	2	3	6	6	5	6	4	5
0	0	0	0	0	0	1	1	1	1	1	1	1	1	0.4286	1	1	1	0	1	0	0	0	0	0	0	0	0	0	4	2	27	5	5	7	2	4	4	2	4	1	4	2	4	3	2	3	4	4	3
0	0	0	0	0	0	0	0	1	1	0	0	0	1	0.7858	1	1	0	1	1	0	0	0	0	0	0	0	0	0	4	2	27	5	5	10	2	7	6	2	4	2	3	2	5	3	5	5	4	3	2
0	0	0	0	0	0	0	1	1	1	1	0	0	0	0.7143	1	1	1	1	1	1	1	1	1	1	1	1	1	1	14	1	27	6	5	1	3	7	4	6	6	4	6	1	6	4	1	6	4	5	6
0	0	0	0	0	0	0	0	0	1	0	0	0	0	0.9286	1	1	1	0	1	0	0	0	0	0	0	0	0	0	4	1	27	6	5	2	3	3	3	4	4	3	4	3	4	5	2	5	5	5	5
0	0	0	0	0	0	1	0	0	0	0	1	1	1	0.7143	1	1	1	1	1	0	0	0	0	0	0	0	0	0	5	1	27	6	5	9	3	7	2	3	3	3	2	2	4	2	4	5	5	4	5
0	0	0	0	0	0	0	0	1	1	0	0	1	1	0.7143	1	1	0	0	0	0	0	0	0	0	0	0	0	0	2	1	27	6	4	0	4	7	7	4	3	3	5	2	6	3	5	3	6	4	6
0	0	0	1	0	0	1	0	1	0	0	1	0	0	0.7143	1	1	1	1	1	1	1	1	1	1	1	1	1	1	14	1	27	7	3	3	4	1	3	2	3	2	3	2	3	2	2	5	6	4	2
0	0	0	0	0	0	0	0	1	1	0	0	0	0	0.8572	1	0	0	0	0	0	0	0	0	0	0	0	0	0	1	1	27	6	6	3	4	6	4	4	5	4	5	3	5	6	6	6	6	5	5
0	0	0	0	0	0	0	0	0	0	0	0	1	1	0.8572	1	0	0	0	0	0	0	0	0	0	0	0	0	0	1	1	27	6	7	3	4	7	8	2	4	5	1	2	3	4	5	5	3	3	2
0	0	1	1	0	1	1	1	1	1	1	1	1	1	0.2143	1	0	0	0	1	0	0	0	0	0	0	0	0	0	2	1	27	6	7	3	4	6	4	2	3	5	1	3	3	5	4	1	2	3	5
0	0	1	0	0	0	1	0	0	0	0	0	0	0	0.8572	1	0	0	0	1	0	0	0	0	0	0	0	0	0	2	1	27	6	3	3	5	3	7	2	3	3	1	3	6	2	5	3	3	2	1
0	0	0	1	0	1	1	0	0	0	0	0	0	0	0.7858	1	1	1	0	1	0	0	0	0	0	0	0	0	0	4	2	27	5	5	6	5	7	7	3	4	3	5	3	6	4	1	2	6	3	6
0	0	0	0	0	0	0	0	0	0	0	0	0	1	0.9286	1	1	1	1	1	1	1	1	1	1	1	1	1	1	14	1	27	7	8	9	5	7	7	4	4	4	4	3	3	4	3	4	5	3	5
0	0	1	1	1	1	1	1	1	1	1	1	1	1	0.1429	1	1	1	1	1	0	0	0	0	0	0	1	0	0	6	1	27	7	7	10	5	6	6	4	4	4	4	3	6	6	5	6	6	6	6
0	0	0	0	0	0	1	0	0	1	0	0	0	1	0.7858	1	1	1	0	0	0	0	0	0	0	0	0	0	0	3	1	27	6	6	3	6	6	5	4	5	4	5	2	4	5	5	5	5	5	6
0	0	0	0	0	0	0	0	1	1	0	0	0	1	0.7858	1	1	0	0	0	0	0	0	0	0	0	0	0	0	2	1	27	6	6	2	7	7	4	5	5	5	5	4	5	6	5	5	5	5	5
0	0	0	0	0	0	0	0	1	0	0	0	1	1	0.7858	1	1	1	1	1	1	0	0	0	0	0	0	0	0	6	2	27	6	5	5	7	8	7	3	4	4	4	4	4	6	6	5	5	5	5
0	0	0	0	0	0	0	0	1	1	0	0	0	0	0.8572	1	1	1	1	1	1	1	1	1	1	1	1	1	1	14	2	27	6	4	2	8	7	7	5	5	4	4	2	5	2	2	3	4	3	1
0	0	0	0	0	1	1	1	1	1	1	1	1	1	0.3572	1	0	0	0	0	0	0	0	0	0	0	0	0	0	3	1	28	6	3	3	0	0	0	4	5	4	6	3	6	5	6	5	5	5	5
0	0	0	0	0	1	1	0	1	1	1	1	1	1	0.4286	1	1	1	0	0	0	0	0	0	0	0	0	0	0	6	1	28	6	5	3	1	1	2	5	4	3	4	4	2	3	2	5	6	4	2
0	0	0	0	0	0	1	0	0	1	0	0	0	1	0.7858	1	1	0	0	1	0	0	0	0	0	0	0	0	0	3	1	28	7	6	10	1	5	4	4	5	4	5	3	5	4	6	4	5	4	6
0	0	0	0	0	0	0	1	1	1	0	0	0	0	0.7858	1	1	1	1	1	1	0	0	0	0	0	0	0	0	7	1	28	4	7	5	2	2	1	4	4	3	5	2	6	6	2	6	6	5	4
1	0	0	0	0	0	0	0	0	0	0	0	0	0	0.9286	0	0	0	1	0	0	0	0	0	0	0	0	0	0	1	2	28	6	4	2	3	1	2	2	3	4	4	2	3	5	2	4	2	5	4
0	0	0	0	0	0	0	1	0	0	0	0	0	0	0.9286	1	0	0	0	0	0	0	0	0	0	0	0	0	0	1	1	28	6	6	3	3	4	5	2	4	5	3	6	5	4	3	2	2	3	4
0	0	0	1	0	1	1	0	1	1	1	1	1	1	0.3572	1	0	1	0	0	0	0	0	0	0	0	0	0	0	2	1	28	6	5	4	3	3	3	3	4	3	5	3	5	3	4	5	4	5	4
0	0	0	0	0	0	0	0	0	0	0	0	1	0	0.9286	1	1	1	1	1	0	0	0	0	1	1	0	0	0	9	1	28	6	7	5	3	8	8	4	4	3	4	3	4	4	6	6	6	5	6
0	0	0	0	0	0	0	0	1	0	0	0	0	0	0.9286	1	1	1	0	1	0	0	0	0	0	0	0	0	0	1	2	28	7	7	3	4	5	1	3	3	2	5	2	5	2	3	6	3	5	2
0	0	1	0	0	0	1	0	0	0	0	0	0	0	0.8572	1	0	0	0	1	0	0	0	0	0	0	0	0	0	2	1	28	6	4	5	5	7	2	2	3	2	2	6	3	3	2	2	1	4	5
0	0	0	0	0	0	1	0	0	1	1	0	1	1	0.6429	1	1	0	0	0	0	0	0	0	0	0	0	0	0	2	1	28	7	7	0	6	8	7	2	5	4	4	2	4	5	3	5	5	5	5
0	0	0	1	0	0	0	0	0	0	0	0	0	0	0.9286	1	1	1	1	1	1	1	1	1	1	1	1	1	1	14	1	28	6	6	2	7	10	4	2	5	2	5	2	6	3	3	4	5	1	6
0	0	0	0	0	0	0	0	1	1	0	0	0	0	0.8572	1	0	0	0	0	0	0	0	0	0	0	0	0	0	2	1	28	6	6	2	7	6	4	5	5	4	5	4	5	5	5	6	6	5	5
0	0	0	0	0	0	0	0	1	1	0	0	0	1	0.7858	1	1	0	0	0	0	0	0	0	0	0	0	0	0	3	2	28	6	7	2	7	7	6	5	5	5	5	4	5	5	5	6	6	5	5
0	0	0	0	0	0	0	0	1	1	0	0	0	1	0.7858	1	1	1	0	0	0	0	0	0	0	0	0	0	0	4	1	28	6	6	3	7	7	6	5	5	5	5	4	5	6	6	5	6	5	5
0	0	0	0	0	0	0	0	1	1	0	0	0	1	0.7858	1	1	1	1	1	1	1	0	0	1	0	0	1	0	4	1	28	7	8	10	7	9	8	2	5	3	4	4	6	4	6	3	6	3	6
0	0	0	0	0	1	1	1	1	1	1	1	1	1	0.3572	1	1	1	0	1	0	0	0	0	0	0	0	0	0	2	1	28	6	7	4	8	3	5	1	2	1	2	1	1	2	1	5	4	2	5
0	0	1	1	1	1	1	1	1	1	1	1	1	0	0.2143	1	1	0	0	0	0	0	0	0	0	0	0	0	0	2	1	29	5	6	2	1	1	1	1	2	1	3	1	6	4	6	6	6	5	6
0	0	1	1	0	1	1	1	1	1	1	1	1	1	0.2143	1	0	0	0	1	0	0	0	0	0	0	0	0	0	3	1	29	6	4	3	3	5	7	2	4	4	2	2	4	5	3	1	3	3	2
0	0	0	1	1	1	1	1	1	1	1	1	1	1	0.2143	1	1	1	1	0	0	0	0	0	0	0	0	0	0	4	2	29	4	3	6	3	4	0	5	6	1	3	1	6	4	6	6	6	6	6
0	0	0	0	0	1	1	1	1	1	1	0	1	1	0.4286	1	1	0	0	0	0	0	0	0	0	0	0	0	0	2	1	29	6	5	6	3	6	4	2	3	3	4	3	4	4	4	6	6	5	5
0	0	1	1	0	1	1	1	1	1	1	1	1	1	0.2143	1	0	0	0	1	0	0	0	0	0	0	0	0	0	2	1	29	6	4	4	4	5	6	3	2	4	5	5	1	2	1	3	6	5	4
0	0	0	1	1	1	1	1	1	1	1	1	1	1	0.2143	1	1	0	0	0	0	0	0	0	0	0	0	0	0	2	2	29	6	6	4	4	4	4	1	3	2	2	2	1	3	6	6	4	5	2
0	0	0	0	0	0	1	1	1	1	1	1	1	1	0.4286	1	1	1	0	0	0	0	0	0	0	0	0	0	0	3	1	29	6	5	6	5	6	5	1	1	1	1	1	2	1	3	2	6	4	2
0	0	0	0	0	0	0	0	1	1	0	0	0	0	0.8572	1	1	1	0	0	0	0	0	0	0	0	0	0	0	2	2	29	5	7	3	6	7	4	4	5	4	5	4	5	5	5	6	6	5	5
0	0	1	0	0	0	0	0	0	0	0	0	0	0	0.9286	1	1	0	0	0	0	0	0	0	1	0	0	0	0	3	1	29	6	4	6	6	8	7	4	6	4	4	4	4	6	6	6	6	6	6
0	0	0	0	0	0	1	1	1	1	1	1	1	1	0.4286	1	1	0	1	1	0	0	0	0	0	0	0	0	0	4	1	30	5	4	2	1	0	0	4	3	3	4	2	3	3	6	6	6	5	2
0	0	0	0	0	0	0	1	1	0	0	0	0	0	0.8572	1	0	0	0	0	0	0	0	0	0	0	0	0	0	1	1	30	6	6	6	2	6	3	4	5	4	3	3	4	5	5	6	6	6	6
0	0	0	0	0	1	1	1	1	1	1	1	1	1	0.3572	1	1	1	1	1	0	0	0	0	0	0	0	0	0	5	1	30	7	6	2	3	3	2	1	6	4	5	3	4	6	1	6	4	4	1
0	0	1	1	0	1	1	1	1	1	1	1	1	1	0.2143	1	0	0	0	0	0	0	0	0	0	0	0	0	0	1	1	30	7	7	3	3	6	5	3	4	3	6	2	5	2	4	5	5	4	5
0	0	0	0	1	0	0	1	1	1	1	1	1	0	0.5	1	1	1	0	1	0	0	0	0	0	0	0	0	0	4	2	30	6	7	4	3	7	8	2	5	4	6	2	5	2	4	6	5	5	5
0	0	0	1	0	1	1	1	1	1	1	1	1	1	0.2858	1	1	1	1	1	1	1	1	0	1	1	1	1	1	13	1	30	6	5	2	5	6	3	5	4	4	6	3	6	5	6	6	6	5	6
0	0	0	0	0	0	0	1	0	0	0	0	1	0	0.8572	1	1	1	0	0	0	0	0	0	0	0	0	0	0	3	1	30	6	6	5	5	8	7	4	4	5	5	3	6	3	6	5	5	5	4
0	0	0	0	0	0	1	0	1	1	0	0	1	0	0.7143	1	1	1	1	1	0	0	0	0	0	0	0	0	0	5	1	30	6	6	0	6	7	5	3	5	4	4	3	4	3	5	2	4	3	4
0	0	0	0	0	0	1	1	1	1	1	1	1	1	0.4286	1	1	0	0	1	0	0	0	0	0	0	0	0	0	3	1	30	6	6	2	6	6	6	2	5	2	5	2	5	5	5	5	6	5	4
0	0	1	0	0	0	0	1	1	1	1	1	1	1	0.4286	1	1	0	0	1	0	0	0	0	0	0	0	0	0	3	1	30	4	4	5	6	9	8	4	5	4	4	4	5	6	1	4	6	5	6
0	0	0	0	0	0	0	0	1	1	0	0	0	0	0.8572	1	1	1	1	1	0	0	0	0	0	0	0	0	0	5	2	31	6	6	0	1	7	3	1	5	4	4	2	5	2	4	3	4	4	6
0	0	1	0	0	1	1	0	1	1	1	1	1	0	0.4286	1	1	0	0	0	0	0	0	0	0	0	0	0	0	2	2	31	6	7	0	3	4	4	3	4	4	2	3	4	4	3	6	5	3	2
0	0	0	1	1	1	1	1	1	1	1	1	1	1	0.2143	1	0	1	0	0	0	0	0	0	0	0	0	0	0	2	2	31	4	8	2	3	3	2	3	5	1	6	3	2	3	5	6	4	6	3
0	0	0	0	0	1	1	1	1	1	1	1	1	1	0.3572	1	1	1	1	1	0	0	0	0	0	0	0	0	0	5	2	31	6	7	4	5	5	5	5	6	3	6	3	4	6	1	6	6	6	3
0	0	0	0	0	0	1	0	1	1	0	1	1	1	0.5715	1	1	1	1	1	1	0	0	0	0	0	0	0	0	6	1	31	6	3	7	5	9	8	3	3	2	3	2	3	3	4	4	5	3	4
0	0	0	0	0	0	1	1	1	1	0	1	1	1	0.5	1	1	0	0	1	0	0	0	0	0	0	0	0	0	3	1	31	6	6	2	6	6	5	4	5	2	5	2	5	6	5	5	6	5	5
0	0	0	0	0	0	1	0	0	0	0	0	1	1	0.7858	1	0	0	0	1	0	0	0	0	0	0	0	0	0	2	2	31	6	4	3	6	2	5	2	3	5	1	2	4	1	3	5	4	2	4
0	0	0	0	0	0	0	1	1	1	1	0	0	0	0.7143	1	1	1	0	0	0	0	0	0	0	0	0	0	0	3	2	31	6	7	3	6	3	5	3	4	3	4	2	3	2	2	4	5	3	5
0	0	0	1	0	1	1	1	1	1	1	1	1	1	0.2858	1	0	0	0	1	0	0	0	0	0	0	0	0	0	2	1	31	6	7	4	6	4	7	2	2	4	6	3	5	4	6	5	4	4	2
0	0	0	0	0	0	0	0	0	0	0	0	1	1	0.8572	1	1	1	0	0	0	0	0	1	1	0	0	0	0	5	2	31	6	5	3	7	8	8	5	5	3	2	3	6	5	5	6	3	5	2
0	0	0	0	0	0	0	0	1	1	0	0	0	0	0.8572	1	1	0	0	0	0	0	0	0	0	0	0	0	0	2	2	31	6	6	3	7	7	5	4	5	4	5	4	5	6	5	6	6	5	5
1	0	0	1	0	1	1	1	1	1	1	1	1	1	0.2143	1	1	1	0	1	0	0	0	0	0	0	0	0	0	4	1	32	7	7	6	2	5	3	4	3	3	3	2	4	4	6	3	5	5	6
0	0	0	0	0	0	1	0	1	1	1	1	1	1	0.5	1	1	1	0	1	0	0	0	0	0	0	0	0	0	4	1	32	6	9	9	3	1	1	4	2	2	4	2	5	6	1	2	5	4	5
0	0	0	0	0	0	0	1	1	1	1	0	0	1	0.6429	1	1	0	0	0	0	0	0	0	0	0	0	0	0	2	1	32	6	8	5	6	7	7	4	3	5	2	3	3	4	5	4	5	4	5
0	0	0	0	0	0	0	1	0	1	1	0	1	1	0.6429	1	1	1	0	0	0	0	0	0	0	0	0	0	0	3	1	32	7	6	8	7	8	6	2	5	3	5	4	5	2	2	5	2	2	4
0	0	0	0	0	0	1	1	1	1	1	1	1	1	0.4286	1	1	1	0	0	0	0	0	0	0	0	0	0	0	3	1	32	7	7	3	8	10	10	3	3	4	3	2	4	3	1	5	2	2	5
0	0	0	0	0	0	1	0	1	1	1	0	1	1	0.5715	1	1	0	1	1	0	0	0	0	0	0	0	0	0	4	1	33	6	5	4	3	7	6	4	5	3	3	3	3	3	4	4	5	4	4
0	0	0	0	0	0	0	1	1	1	1	1	1	1	0.5	1	1	0	0	0	0	0	0	0	0	0	0	0	0	2	2	33	6	3	4	4	5	4	4	4	4	4	4	4	5	3	4	4	5	5
0	0	0	0	0	0	0	1	1	1	0	0	0	0	0.7858	1	1	0	0	0	0	0	0	0	0	0	0	0	0	2	1	33	6	6	6	5	5	2	2	1	2	2	2	2	5	1	6	5	4	4
0	0	0	0	1	0	1	1	1	1	0	1	1	0	0.5	1	1	1	0	0	0	0	0	0	0	0	0	0	0	3	1	33	5	5	0	7	6	6	3	3	4	5	2	5	3	2	5	5	4	5
0	0	0	1	0	1	1	1	1	1	1	1	1	1	0.2858	1	1	1	0	0	0	0	0	0	0	0	0	0	0	3	2	34	6	5	3	5	6	3	3	6	4	6	2	6	2	2	6	5	5	3
0	0	0	0	0	0	1	1	1	1	1	0	1	1	0.5	1	1	1	1	1	0	0	0	0	0	0	0	0	0	5	1	34	4	4	4	5	6	6	3	2	2	3	2	4	4	6	6	6	4	5
0	0	0	0	0	1	1	1	1	1	1	1	1	1	0.3572	1	1	1	1	1	0	0	0	0	0	0	0	0	0	5	2	34	6	6	6	5	8	8	3	5	3	6	3	5	3	2	6	5	4	4
0	0	0	0	0	0	0	1	1	1	1	1	1	1	0.5	1	1	1	1	1	1	1	1	1	1	1	1	1	1	14	1	35	6	7	0	3	7	5	4	5	3	4	3	6	4	4	4	5	6	5
0	0	0	0	0	0	1	1	1	1	1	0	0	1	0.5715	1	1	1	1	1	1	0	0	0	0	0	0	0	0	6	1	35	7	6	8	3	6	8	3	5	2	5	2	5	2	6	6	6	6	6
0	0	0	0	0	0	0	1	1	1	0	0	1	0	0.7143	1	0	0	0	0	0	0	0	0	0	0	0	0	0	1	2	36	6	1	2	5	10	0	2	5	2	2	2	2	2	5	5	5	5	5
0	0	0	0	0	0	0	1	1	1	1	1	1	1	0.5	1	1	1	0	1	0	0	0	0	0	0	0	0	0	4	2	36	6	8	6	5	4	3	4	5	3	4	3	5	4	6	6	4	4	6
0	0	0	0	0	0	0	0	1	0	1	0	1	1	0.7143	1	1	0	0	0	0	0	0	0	0	0	0	0	0	2	2	36	4	5	3	6	7	6	2	3	4	4	2	3	2	2	2	1	1	1
0	0	0	0	0	0	0	0	0	1	0	0	0	0	0.9286	1	1	0	0	0	0	0	0	0	0	0	0	0	0	2	1	36	6	6	3	6	8	8	4	6	4	5	4	5	2	5	6	4	5	4
0	0	0	0	0	0	0	1	1	1	1	1	1	1	0.5	1	1	1	1	1	1	0	0	0	0	0	0	0	0	6	1	36	6	5	7	8	8	8	5	5	4	4	4	4	5	6	6	6	5	2
1	0	0	0	0	0	0	0	0	1	0	0	0	1	0.7858	0	0	0	0	0	0	0	1	1	1	1	0	1	0	5	2	37	6	2	2	0	10	0	5	4	4	2	3	3	5	3	3	4	4	3
0	0	0	1	0	1	0	1	0	1	1	1	1	1	0.4286	1	1	1	0	1	0	0	0	0	0	0	0	0	0	4	1	37	5	4	3	5	7	4	2	3	2	4	2	3	3	2	5	4	4	4
0	0	1	0	0	0	1	1	1	1	1	1	1	1	0.3572	1	1	1	1	1	1	1	1	1	1	1	1	1	1	14	1	38	6	4	8	3	6	4	3	5	4	3	3	4	5	5	6	5	5	6
0	0	0	0	0	0	0	1	1	1	1	1	1	1	0.5	1	1	1	1	1	0	0	0	1	0	0	0	0	0	6	2	38	6	4	2	7	10	5	5	5	5	5	4	5	4	4	5	3	2	2
0	0	0	0	0	0	1	1	1	1	1	1	1	1	0.4286	1	1	1	0	1	0	0	0	0	0	0	0	0	0	4	1	39	6	7	10	2	7	7	4	3	3	3	2	4	4	6	6	6	4	4
0	0	0	0	0	0	0	1	1	1	1	1	1	1	0.5	1	1	1	1	1	0	0	0	0	0	0	0	0	0	5	1	39	6	8	8	3	5	6	5	4	3	4	4	3	5	6	6	6	5	5
0	0	1	1	1	1	1	1	1	1	1	1	1	1	0.1429	1	1	0	0	0	0	0	0	0	0	0	0	0	0	2	1	40	7	4	5	5	6	6	2	5	4	4	3	4	3	4	5	5	5	3
0	0	0	0	0	0	0	0	0	0	0	0	0	1	0.9286	1	1	1	1	1	1	1	1	1	1	1	1	1	1	14	1	40	7	5	10	5	7	8	2	5	2	5	2	2	5	5	5	5	5	5
0	0	0	1	1	1	1	1	1	1	1	1	1	1	0.2143	1	1	1	1	0	0	0	0	0	0	0	0	0	0	4	2	40	6	6	6	6	5	5	1	1	1	1	1	3	3	6	6	6	6	6
0	0	0	0	0	0	0	1	0	1	1	1	1	1	0.5715	1	1	1	0	1	0	0	0	0	0	0	0	0	0	4	2	42	8	7	8	5	2	3	2	3	2	4	4	3	4	5	4	5	2	3
0	0	0	0	0	0	0	0	0	1	0	0	0	0	0.9286	1	1	1	0	1	0	0	0	0	0	0	0	0	0	4	1	43	8	8	8	1	1	2	2	4	2	2	1	3	3	6	6	5	6	5
0	0	0	0	0	1	1	1	1	1	1	1	1	1	0.3572	1	1	1	1	1	0	0	0	0	0	0	0	0	0	5	2	43	4	3	5	5	8	2	5	5	5	5	5	5	4	2	5	4	5	3
0	0	0	0	0	1	1	1	1	1	1	1	1	1	0.3572	1	0	0	0	0	0	0	0	0	0	0	0	0	0	1	2	43	6	5	6	5	8	5	2	5	2	5	2	4	6	6	6	6	6	6
0	0	0	0	0	0	0	0	0	0	0	0	0	1	0.9286	1	1	0	0	0	0	0	0	0	0	0	0	0	0	2	2	43	6	7	4	6	8	2	1	5	6	6	4	5	4	2	5	5	3	3
0	0	1	0	0	0	0	1	1	0	0	0	0	0	0.7858	1	1	0	0	0	0	0	0	0	0	0	0	0	0	2	1	44	6	5	3	5	4	5	3	4	3	4	3	4	5	3	1	6	3	1
0	0	0	0	0	0	0	0	0	1	1	1	1	0	0.7143	1	1	1	1	1	1	0	0	0	0	0	0	0	0	6	1	44	7	6	8	7	9	9	2	5	3	3	2	5	4	4	5	6	5	5
0	0	0	0	0	0	0	0	0	1	1	0	0	0	0.8572	1	1	1	1	1	0	0	0	0	0	0	0	0	0	5	1	44	6	6	9	7	8	8	3	3	3	3	2	3	4	1	6	4	3	4
0	0	0	0	0	0	0	0	0	1	0	0	0	0	0.9286	1	1	1	1	1	1	1	1	1	1	1	1	1	1	14	1	44	6	5	7	8	10	10	4	3	2	3	2	3	4	5	6	6	5	5
0	0	0	0	0	0	0	1	0	1	0	0	1	1	0.7143	1	1	1	1	1	1	0	0	0	0	0	0	0	0	6	2	45	7	4	6	4	8	8	4	4	4	3	4	3	1	2	5	5	4	4
0	0	0	0	0	0	1	1	1	1	1	1	1	1	0.4286	1	1	1	1	1	1	0	0	0	0	0	0	0	0	6	1	45	7	7	10	5	2	2	2	3	3	3	2	3	3	6	6	6	5	6
0	0	1	0	0	0	1	1	1	1	1	1	1	1	0.3572	1	1	1	1	1	1	1	1	1	1	1	1	1	1	14	1	46	4	2	3	6	9	3	2	6	5	5	3	3	3	6	6	6	5	6
0	0	0	0	0	0	0	0	0	1	1	1	1	1	0.6429	1	1	1	1	0	0	0	0	0	0	0	0	0	0	4	1	46	7	4	7	8	10	8	2	3	3	4	3	3	3	6	6	6	6	5
0	0	0	0	0	0	0	0	1	1	1	0	0	0	0.7858	1	1	1	0	0	0	0	0	0	0	0	0	0	0	3	1	47	6	4	3	2	10	7	2	5	2	4	2	4	2	2	6	6	4	6
0	0	0	0	0	0	0	1	1	0	1	0	0	1	0.7143	1	1	1	1	1	0	0	0	0	0	0	0	0	0	5	2	48	6	7	3	4	8	6	3	5	4	5	2	3	5	4	6	5	5	4
0	0	0	0	0	1	1	1	1	1	1	1	1	1	0.3572	1	1	0	1	1	0	0	0	0	0	0	0	0	0	4	2	48	6	5	3	8	7	7	2	2	2	2	2	2	2	2	5	4	2	2
0	0	0	0	0	0	0	0	0	1	0	0	0	0	0.9286	1	1	0	0	0	0	0	0	0	0	0	0	0	0	2	1	49	6	7	3	6	8	5	2	3	2	3	3	3	2	1	5	5	4	2
0	0	0	0	0	0	0	1	1	1	1	1	1	1	0.5	1	1	1	1	1	0	0	0	0	1	0	0	0	0	6	1	50	6	8	10	6	10	2	4	4	4	3	3	4	3	6	6	5	4	4
0	0	0	0	0	0	0	1	0	0	0	0	0	0	0.9286	1	0	0	1	0	0	0	0	0	0	0	0	0	0	2	1	50	5	4	4	7	10	9	4	5	4	6	4	5	4	5	5	5	5	5
0	0	0	0	0	0	0	1	1	1	0	0	0	0	0.7858	1	0	0	0	0	0	0	0	0	0	0	0	0	0	1	1	51	4	2	2	5	10	7	4	5	4	5	4	6	6	6	6	6	6	6
0	0	0	0	0	1	1	1	1	1	1	1	1	1	0.3572	1	1	1	1	1	1	1	0	0	0	0	1	0	0	8	1	51	5	7	8	6	9	7	3	3	4	3	2	6	4	5	6	6	5	6
0	0	0	0	0	0	0	0	0	0	0	0	0	1	0.9286	1	1	1	1	1	0	0	0	0	0	0	1	0	0	6	1	51	6	7	9	6	7	2	3	3	4	3	3	3	4	6	6	6	5	5
0	0	0	0	0	0	0	1	1	1	1	1	1	1	0.5	1	1	1	1	1	0	0	0	0	0	0	0	0	0	4	1	51	6	5	9	8	10	7	5	6	5	6	4	6	5	4	6	6	5	5
0	0	0	0	0	0	0	0	1	0	0	1	1	0	0.7858	1	1	0	0	0	0	0	0	0	0	0	0	0	0	2	1	51	6	9	10	8	8	8	2	2	2	2	2	5	6	6	6	6	5	6
0	0	0	0	0	0	0	1	1	0	1	0	0	0	0.7858	1	1	1	1	1	0	0	0	0	0	0	0	0	0	5	1	52	6	7	5	5	8	8	3	4	1	5	1	3	5	3	6	6	2	2
0	0	0	0	0	1	1	1	1	1	1	1	1	1	0.3572	1	1	1	1	1	1	1	1	1	1	1	1	1	1	14	1	52	6	6	8	8	9	7	2	5	3	4	1	3	6	6	6	6	4	6
0	0	0	0	0	0	1	1	1	1	1	0	1	1	0.5	1	1	0	1	1	0	0	0	0	0	0	0	0	0	4	1	53	6	4	0	4	5	5	1	5	4	3	5	5	5	6	6	6	5	5
0	0	0	0	0	0	0	0	0	1	0	0	0	0	0.9286	1	1	0	1	1	0	0	0	0	0	0	0	0	0	4	1	53	6	8	6	6	6	8	2	3	3	3	3	2	5	6	6	6	5	6
0	0	0	0	0	1	1	1	1	1	1	1	1	1	0.3572	1	1	1	1	1	1	1	1	1	1	1	1	1	1	14	1	53	5	4	3	8	9	9	1	2	2	2	2	2	5	1	6	4	5	3
0	0	0	0	0	0	1	0	1	1	0	1	0	1	0.6429	1	1	1	1	1	1	0	1	0	1	1	0	0	0	9	2	54	6	4	5	6	9	2	2	4	3	3	3	3	2	5	6	4	4	3
0	0	0	0	0	0	0	0	0	0	0	0	1	1	0.8572	1	1	1	1	1	1	1	1	1	1	1	1	1	1	14	1	54	6	7	7	7	9	3	3	5	3	4	3	4	5	3	5	4	5	5
0	0	0	0	0	0	0	0	0	0	0	1	0	0	0.9286	1	1	1	0	0	0	0	0	0	1	0	0	0	0	4	1	54	6	7	7	7	8	3	3	5	4	5	4	6	5	5	5	5	5	5
0	0	0	0	0	0	0	1	1	1	1	1	1	1	0.5	1	1	1	1	1	1	0	0	0	0	0	0	0	0	6	1	54	5	6	3	8	10	10	4	6	4	6	3	5	6	1	6	6	6	4
0	0	0	0	0	0	1	1	1	1	1	1	1	1	0.4286	1	1	1	1	1	1	1	1	0	0	1	1	1	0	11	1	54	8	9	9	8	8	5	2	2	2	3	2	3	5	6	5	5	5	4
0	0	0	0	0	1	1	1	1	1	1	1	1	1	0.3572	1	1	1	1	1	0	0	0	0	0	0	0	0	0	5	1	55	6	8	8	3	5	5	2	3	3	3	2	4	5	6	6	6	5	4
0	0	0	0	0	0	0	1	1	1	1	0	0	0	0.7143	1	1	1	1	1	0	0	0	0	0	0	0	0	0	5	1	55	7	8	10	5	6	6	2	2	2	2	2	2	2	4	5	5	3	2
0	0	0	0	0	0	0	0	0	0	0	0	1	0	0.9286	1	1	1	1	1	1	1	1	1	1	1	1	1	1	14	2	55	6	8	9	8	10	6	2	5	3	6	2	5	2	5	6	2	5	3
0	0	0	0	0	0	0	0	0	1	0	1	1	1	0.7143	1	1	1	0	0	0	0	0	0	0	0	0	0	0	3	1	56	7	6	9	5	3	3	6	5	5	6	6	6	5	5	5	6	5	6
0	0	0	0	0	1	1	1	1	1	1	1	1	1	0.3572	1	1	1	1	1	0	0	0	0	0	0	0	0	0	5	1	56	6	6	9	6	9	7	3	4	3	4	2	2	6	6	6	5	5	6
0	0	0	0	0	0	1	0	0	0	0	0	0	0	0.9286	1	1	1	0	1	1	0	1	0	0	0	1	0	0	7	1	56	7	5	5	7	10	9	2	2	2	3	2	3	4	1	5	4	4	3
0	0	0	0	0	0	0	0	0	0	0	0	1	0	0.9286	1	1	0	0	1	0	0	0	0	0	0	0	0	0	3	1	56	7	6	7	7	8	8	3	3	3	4	3	4	6	3	6	6	6	6
0	0	0	1	0	1	1	1	1	1	1	1	1	1	0.2858	1	1	1	1	1	1	1	1	1	1	1	1	1	1	14	1	56	6	8	7	7	10	2	2	3	3	5	2	5	4	2	5	6	5	4
0	0	0	0	0	0	0	1	0	0	0	0	0	0	0.9286	1	1	1	1	1	1	1	1	1	1	1	1	1	1	14	2	56	6	9	9	8	9	9	2	5	2	2	2	5	5	2	6	6	6	5
0	0	0	0	0	0	0	0	0	0	0	0	1	0	0.9286	1	1	1	1	1	0	0	0	0	1	0	0	0	0	6	1	57	6	6	6	7	8	6	1	6	2	4	3	4	4	6	6	6	3	6
0	0	0	0	0	0	1	1	1	1	0	1	1	1	0.5	1	1	1	1	1	1	1	1	1	1	1	1	1	1	14	1	57	6	8	7	7	8	8	6	6	5	6	4	5	6	6	6	6	6	6
0	0	0	0	0	0	0	1	1	1	1	1	1	1	0.5	1	1	1	1	1	1	1	1	1	1	1	1	1	1	14	1	57	6	8	9	7	9	7	2	4	4	3	2	5	4	6	5	6	5	5
0	0	0	0	0	0	0	0	0	1	1	1	1	0	0.7143	1	1	1	1	1	0	0	0	0	0	0	0	0	0	5	1	57	6	7	3	8	8	8	2	3	3	4	3	4	2	4	3	3	3	2
0	0	0	1	0	1	1	1	1	1	1	1	1	1	0.2858	1	0	1	0	0	0	0	0	0	0	0	0	0	0	2	1	58	6	7	6	3	5	5	4	6	5	5	4	5	6	4	6	6	6	6
0	0	0	0	0	0	0	1	0	0	0	0	1	0	0.8572	1	1	1	1	0	0	0	0	0	0	0	0	0	0	4	1	58	6	7	9	4	5	5	3	5	4	3	3	4	3	5	6	6	6	3
0	0	0	0	0	0	0	1	1	0	0	0	0	0	0.8572	1	1	1	1	1	1	1	1	1	1	1	1	1	1	14	1	58	6	5	5	5	7	7	3	5	3	4	3	4	5	6	6	6	4	2
0	0	0	0	0	0	0	0	0	1	0	0	0	0	0.9286	1	1	1	1	1	1	1	1	1	1	1	1	1	0	13	1	58	6	5	5	5	9	8	4	3	4	4	3	4	5	3	6	6	3	4
0	0	0	0	0	0	1	1	1	1	1	0	1	1	0.5	0	1	1	1	1	1	0	0	0	0	0	0	0	0	5	1	58	8	8	5	5	6	4	2	2	2	2	2	2	5	2	5	5	3	5
0	0	0	0	0	0	0	0	0	1	0	0	0	0	0.9286	1	1	0	0	1	0	0	0	0	0	0	0	0	0	3	1	58	4	3	6	5	7	7	2	5	4	3	2	3	2	5	5	4	2	3
0	0	0	0	0	0	1	1	1	1	0	0	0	0	0.7143	1	1	1	1	1	0	0	0	0	0	0	0	0	0	5	1	58	7	6	7	6	8	8	3	4	4	3	3	3	4	2	6	6	4	6
0	0	0	0	0	0	0	1	1	1	0	0	0	0	0.7858	1	1	1	1	1	0	0	0	0	0	0	0	0	0	5	2	58	6	7	5	7	8	8	3	4	3	4	3	4	3	4	6	5	4	4
0	0	0	0	0	0	1	0	0	0	0	1	0	0	0.8572	1	1	1	1	1	1	0	1	1	1	1	0	0	0	10	1	58	6	7	6	7	3	3	2	5	2	5	2	5	5	6	6	6	5	5
0	0	0	0	0	0	0	0	0	0	0	0	1	1	0.8572	1	1	1	1	1	1	1	1	1	1	1	1	1	1	14	2	58	6	7	8	7	4	7	3	4	4	3	3	5	4	5	5	6	5	2
0	0	0	0	0	0	0	1	1	1	1	1	0	0	0.6429	1	1	1	1	1	1	0	0	0	0	0	0	0	0	6	2	58	6	7	9	9	10	9	3	3	2	4	3	4	3	4	4	5	5	3
0	0	0	0	0	1	1	1	1	1	1	1	1	1	0.3572	1	1	1	1	1	0	0	0	0	0	0	0	0	0	5	2	59	7	8	8	5	5	5	2	3	4	2	2	3	6	6	6	6	5	5
0	0	0	0	0	0	0	0	0	0	0	0	1	0	0.9286	0	0	0	0	0	0	0	0	0	0	0	0	1	1	2	1	59	6	7	8	6	7	7	2	2	2	2	3	2	4	3	5	5	5	5
0	0	0	0	0	0	0	0	0	1	1	0	0	1	0.7858	1	1	1	1	1	0	0	0	0	0	0	0	0	0	5	1	59	6	7	5	7	10	10	6	6	6	6	4	6	5	6	6	5	6	6
0	1	0	1	0	1	1	1	1	1	1	0	1	0	0.3572	1	1	1	1	1	1	1	1	1	1	1	1	1	1	14	1	62	5	6	3	0	2	2	3	6	2	5	3	5	2	2	5	4	4	3
0	0	1	1	0	1	1	1	1	1	1	0	1	1	0.2858	1	1	0	0	1	0	0	0	0	0	0	0	0	0	3	1	62	6	7	3	5	5	5	2	2	2	3	2	4	5	5	5	5	5	5
[truncated: 1 more columns]

## Sheet: Code book
Variable	Label	Values
ir_1	Ingroup range_Family	0: Unselected, 1: Selected
ir_2	Ingroup range_Friends	0: Unselected, 1: Selected
ir_3	Ingroup range_Coworkers and school alumni	0: Unselected, 1: Selected
ir_4	Ingroup range_Neighbors	0: Unselected, 1: Selected
ir_5	Ingroup range_Acquaintances	0: Unselected, 1: Selected
ir_6	Ingroup range_People from the same area	0: Unselected, 1: Selected
ir_7	Ingroup range_People from other areas	0: Unselected, 1: Selected
ir_8	Ingroup range_LGBTQ	0: Unselected, 1: Selected
ir_9	Ingroup range_North Korean defectors	0: Unselected, 1: Selected
ir_10	Ingroup range_Refugees	0: Unselected, 1: Selected
ir_11	Ingroup range_Migrants	0: Unselected, 1: Selected
ir_12	Ingroup range_Koreans living abroad	0: Unselected, 1: Selected
ir_13	Ingroup range_Overseas Koreans of other nationalities	0: Unselected, 1: Selected
ir_14	Ingroup range_NonKoreans	0: Unselected, 1: Selected
IR	Ingroup range
ith_1	Intention to help_Family	0: Unselected, 1: Selected
ith_2	Intention to help_Friends	0: Unselected, 1: Selected
ith_3	Intention to help_Coworkers and school alumni	0: Unselected, 1: Selected
ith_4	Intention to help_Neighbors	0: Unselected, 1: Selected
ith_5	Intention to help_Acquaintances	0: Unselected, 1: Selected
ith_6	Intention to help_People from the same area	0: Unselected, 1: Selected
ith_7	Intention to help_People from other areas	0: Unselected, 1: Selected
ith_8	Intention to help_LGBTQ	0: Unselected, 1: Selected
ith_9	Intention to help_North Korean defectors	0: Unselected, 1: Selected
ith_10	Intention to help_Refugees	0: Unselected, 1: Selected
ith_11	Intention to help_Migrants	0: Unselected, 1: Selected
ith_12	Intention to help_Koreans living abroad	0: Unselected, 1: Selected
ith_13	Intention to help_Overseas Koreans of other nationalities	0: Unselected, 1: Selected
ith_14	Intention to help_NonKoreans	0: Unselected, 1: Selected
ITH	Intention to help
sex	What is your gender?	0: other, 1: female, 2: male
age	What is your age?
edu	Educational attainment; What is your highest level of education?	1: Unacademic, 2: Elementary school, 3: Middle school, 4: High school, 5: College school, 6: Bachelor's degree, 7: Master's degree, 8: Doctoral degree
sses	Subjective socioeconomix status; Overall, where do you think you are on the ladder right now?
income	Average monthly household income; What is your average monthly household income (the total income of all family members)?	0: Don't know, 1: less than KRW 1500000, 2: More than KRW 1510000 to less than KRW 2500000, 3: More than KRW 2510000 to less than KRW 3500000, 4: More than KRW 3510000 to less than KRW 4500000, 5: More than KRW 4510000 to less than KRW 5500000, 6: More than KRW 5510000 to less than KRW 6500000, 7: More than KRW 6510000 to less than KRW 7500000, 8: More than KRW 7510000 to less than KRW 8500000, 9…
society	Trust in society; To what extent do you think our society is trustworthy?	0: not trustworthy at all, 10: very trustworthy
gov	Trust in goverment; To what extent do you think you can trust the information our government is providing about COVID-19?	0: not trustworthy at all, 10: very trustworthy
media	Trust in media; To what extent do you think you can trust the information about COVID-19 provided by the media?	0: not trustworthy at all, 10: very trustworthy
cv_1	In general, I am very susceptible to infectious diseases like COVID-19.	1: Strongly disagree, 6: Strongly agree
cv_2	(r) I am unlikely to catch COVID-19, even if it is ‘going around’.	1: Strongly disagree, 6: Strongly agree
cv_3	If COVID-19 is ‘going around’, I will get it.	1: Strongly disagree, 6: Strongly agree
cv_4	(r) My immune system protects me from COVID-19 that other people get.	1: Strongly disagree, 6: Strongly agree
cv_5	I am more likely than the people around me to catch COVID-19.	1: Strongly disagree, 6: Strongly agree
cv_6	(r) My past experiences make me believe I am not likely to get sick even when my friends are sick.	1: Strongly disagree, 6: Strongly agree
cv_7	I prefer to wash my hands pretty soon after shaking someone’s hand.	1: Strongly disagree, 6: Strongly agree
cv_8	I dislike wearing used clothes because you do not know what the last person who wore it was like.	1: Strongly disagree, 6: Strongly agree
cv_9	(r) I am comfortable sharing a water bottle with a friend.	1: Strongly disagree, 6: Strongly agree
cv_10	It really bothers me when people sneeze without covering their mouths.	1: Strongly disagree, 6: Strongly agree
cv_11	(r) It does not make me anxious to be around sick people.	1: Strongly disagree, 6: Strongly agree
cv_12	(r) My hands do not feel dirty after touching money.	1: Strongly disagree, 6: Strongly agree
CV	Perceived COVID-19 vulnerability
